# Supplementary material for: Proposal for a Global Adherence Scale for Acute Conditions (GASAC): A prospective cohort study in two emergency departments
Source: PLoS One. 2019 Dec 10;14(12):e0215415. doi: 10.1371/journal.pone.0215415 (PMC6903735; doi:10.1371/journal.pone.0215415)
Supplement: S5 File — (XLS) [file pone.0215415.s005.xls]

## Sheet: Sheet1
male	age	pathology	employed_health_care_sector	family_status	educational_level	level_information	socio_professional_category	gasac_A1	gasac_A2	gasac_A3	gasac_B	gasac_C	gasac_D	GASAC	satisfaction_score	girerd_score	dpc_score
1	32	ankle sprain	0	single	university studies	the two	8	4	4	4	4	4	4	1	15	6	60
0	40	infection	0	single	university studies	the two	5-6	4	4	4	4	4	4	1	20	6	53
0	29	infection	0	couple	university studies	the two	1-2-3-4	4	4	2		3	2	0.666667	20	4	55
0	40	infection	1	single	high school	no	5-6	4	4	4				1	14	6	33
1	18	ankle sprain	0	single	high school	one	8	4	4	3	4		4	0.933333	16	6	49
0	20	ankle sprain	0	single	university studies	no	8	4	4	3	4			0.916667	17	6	32
1	47	ankle sprain	0	couple	university studies	one	1-2-3-4	3	3	3	1	3		0.533333	20	6	52
1	16	ankle sprain	0	single	junior high	one	8	4	4	4	4	4		1	16	6	44
1	16	ankle sprain	0	single	junior high	one	8	4	4	1		3		0.666667	20	4	51
1	19	ankle sprain	0	single	high school	one	5-6	4	4	4	4	4		1	16	6	49
1	18	ankle sprain	0	couple	high school	the two	8	4	4	4		2		0.833333	20	6	54
1	36	ankle sprain	0	single	university studies	one	1-2-3-4	1	1	1	4	4		0.4	20	4	49
0	47	ankle sprain	0	single	junior high	no	5-6	4	4	4	4			1	13	6	37
0	22	ankle sprain	0	single	high school	the two	1-2-3-4	2	4	1		4	4	0.666667	18	5	49
0	42	ankle sprain	1	single	high school	no	5-6	4	4	1				0.666667	12	5	57
1	44	ankle sprain	0	couple	junior high	the two	5-6	4	4	4	4	4	4	1	20	3	60
1	25	ankle sprain	0	couple	university studies	no	8	3	4	3	4			0.833333	15	3	46
0	16	ankle sprain	0	single	junior high	no	8	2	4	2				0.555556	13	4	32
1	31	ankle sprain	0	single	high school	one	5-6	4	4	2	4		3	0.8	20	5	58
0	46	infection	1	single	high school	the two	5-6	4	4	3	4	4	3	0.888889	19	6	50
0	66	infection	0	couple	university studies	the two	7	4	4	3		4	4	0.933333	20	6	50
1	19	ankle sprain	0	couple	high school	the two	8	4	4	3	4	3	3	0.833333	19	5	50
0	35	ankle sprain	0	couple	junior high	the two	5-6	4	4	4	4	2	4	0.888889	19	4	55
0	42	ankle sprain	0	single	university studies	the two	1-2-3-4	2	4	4	4	4	4	0.888889	17	4	57
0	67	ankle sprain	0	couple	junior high	no	7	2	1	1	4			0.333333	12	5	33
0	27	ankle sprain	0	single	university studies	one	5-6	1	1	1	4		3	0.333333	18	3	34
1	51	ankle sprain	1	couple	university studies	the two	1-2-3-4	2	4	4	4	4	4	0.888889	19	6	60
0	32	ankle sprain	0	single	university studies	no	5-6	4	4	4	3			0.916667	12	6	28
1	74	infection	1	couple	university studies	one	7	4	4	4			4	1	20	6	53
1	24	ankle sprain	0	single	university studies	the two	1-2-3-4	4	4	4	1	4	4	0.833333	16	6	53
1	37	ankle sprain	0	single	university studies	one	1-2-3-4	2	4	4	4	4		0.866667	5	6	36
1	20	infection	0	single	university studies	the two	8	3	3	4	4	3	3	0.777778	20	4	50
0	40	ankle sprain	0	single	university studies	the two	1-2-3-4	2	4	4	4	4	4	0.888889	20	5	57
0	25	ankle sprain	0	couple	university studies	no	5-6	4	4	4	3			0.916667	15	5	45
0	35	ankle sprain	1	single	university studies	the two	1-2-3-4	4	4	4	4	4	4	1	18	6	56
1	44	ankle sprain	0	single	junior high	one	5-6	1	1	1	3		3	0.266667	18	4	50
1	16	ankle sprain	0	single	junior high	no	8				4			1	20		42
0	27	ankle sprain	0	couple	university studies	no	1-2-3-4	4	4	4	4			1	15	6	44
0	29	ankle sprain	1	single	high school	the two	5-6	3	4	4	1	4	4	0.777778	17	5	57
1	20	ankle sprain	0	single	university studies	one	8	2	3	2	1	3		0.4	18	4	51
0	40	ankle sprain	0	couple	high school	one	1-2-3-4	3	4	4	4	4		0.933333	18	5	56
0	42	ankle sprain	0	couple	junior high	one	5-6	2	4	4		3		0.75	20	5	57
1	38	ankle sprain	0	couple	high school	no	5-6	2	4	4				0.777778	19	6	52
1	20	ankle sprain	0	single	university studies	one	8	3	4	4		4		0.916667	20	5	56
1	43	ankle sprain	0	couple	high school	the two	5-6	3	4	4	4	4	4	0.944444	20	6	60
1	22	ankle sprain	0	couple	university studies	the two	8	2	3	4	4	4	3	0.777778	19	6	47
1	26	ankle sprain	0	couple	junior high	one	1-2-3-4	4	4	3	4	4		0.933333	19	5	54
1	26	ankle sprain	1	couple	university studies	one	1-2-3-4	1	1	1	1	4		0.2	15	5	52
0	73	ankle sprain	1	couple	high school	one	7	2	4	4		4		0.833333	20	5	50
1	38	ankle sprain	0	couple	high school	no	5-6	1	1	1				0	18	5	57
0	20	ankle sprain	0	single	high school	one	8						3	0.666667	13		45
0	23	ankle sprain	0	single	junior high	no	5-6	4	4	4	4			1	17	5	56
0	89	infection	0	single	junior high	no	7				4			1	20		56
0	60	infection	0	couple	junior high	no	7	4	4	4	4			1	18	6	46
0	71	infection	0	couple	junior high	no	7	4	4	4	4			1	20	6	56
0	79	infection	0	single	junior high	the two	7	3	4	4	4	3	4	0.888889	16	5	48
0	24	infection	1	couple	high school	the two	5-6	4	4	4		4	4	1	20	6	54
0	60	infection	0	couple	junior high	one	5-6	4	4	4			4	1	13	6	45
0	87	infection	0	single	junior high	no	7	4	4	4				1	16	6	43
0	55	infection	0	couple	junior high	one	8	2	3	2	3	3		0.533333	11	4	37
0	43	infection	0	single	university studies	one	1-2-3-4	4	4	4			4	1	19	6	54
0	26	ankle sprain	0	single	high school	the two	5-6	1	4	4	4	3	4	0.777778	14	6	50
1	22	ankle sprain	0	couple	high school	the two	5-6	4	4	4	4	4	4	1	19	6	60
0	53	ankle sprain	1	couple	junior high	one	5-6	4	4	4	3	4		0.933333	20	5	59
0	28	ankle sprain	0	single	high school	the two	5-6	4	4	4		2	3	0.8	18	5	54
1	43	ankle sprain	0	couple	high school	the two	5-6	4	4	2	4	4	4	0.888889	20	6	59
1	32	ankle sprain	0	couple	junior high	one	1-2-3-4	3	3	4			4	0.833333	15	5	57
0	75	ankle sprain	0	couple	junior high	the two	7	4	4	4	4	4	4	1	19	6	56
0	58	infection	0	couple	high school	one	1-2-3-4	4	4	4			4	1	16	6	46
0	29	infection	0	couple	junior high	one	5-6	4	4	4		4		1	18	6	42
0	39	ankle sprain	0	single	university studies	no	1-2-3-4	1	4	4				0.666667	10	5	34.2857
0	17	infection	0	single	junior high	one	8	4	4	4	4	4		1	17	6	54
0	32	ankle sprain	0	couple	university studies	the two	1-2-3-4	3	4	4	1	4	4	0.777778	20	4	59
0	64	ankle sprain	0	couple	junior high	one	7	4	4	4		4		1	20	6	59
1	67	infection	0	couple	university studies	the two	7	4	4	4	4	2	4	0.888889	20	6	60
0	49	infection	0	single	junior high	the two	5-6	4	4	4	1	4	4	0.833333	18	6	49
0	19	ankle sprain	0	single	junior high	one	8	4	4	4	4	4		1	19	6	58
0	73	infection	0	couple	university studies	no	7	3	4	4				0.888889	18	4	35.3571
1	27	ankle sprain	1	couple	high school	the two	1-2-3-4	3	4	3		2	4	0.733333	20	3	51
1	28	ankle sprain	0	couple	junior high	one	5-6	4	4	4	1	2	3	0.666667	16	6	20
0	25	infection	0	couple	university studies	the two	1-2-3-4	4	4	4	4	3	4	0.944444	16	6	49
0	21	infection	0	couple	university studies	no	8	4	4	4	4			1	20	6	49
0	20	ankle sprain	0	couple	university studies	one	8	4	4	4	4	3		0.933333	20	5	51
0	52	infection	0	single	high school	no	8	4	4	4				1	14	6	34
0	17	ankle sprain	0	single	junior high	one	8	4	4	1	4		4	0.8	20	4	52
0	59	ankle sprain	0	couple	junior high	the two	1-2-3-4	4	4	4		4	4	1	20	6	60
0	41	infection	0	single	junior high	the two	8	4	4	3	4	4	4	0.944444	20	4	55
1	36	ankle sprain	0	single	university studies	the two	5-6	2	4	3		4	4	0.8	10	4	29
0	62	ankle sprain	1	single	university studies	one	7	4	4	4			4	1	17	6	27
0	31	ankle sprain	0	single	university studies	the two	1-2-3-4	4	4	4	4	4	4	1	20	6	57
1	29	ankle sprain	0	couple	university studies	one	1-2-3-4	4	4	4	4		4	1	18	6	50
0	28	infection	0	single	junior high	the two	5-6	4	4	4	4	4	4	1	20	6	55
1	30	ankle sprain	0	couple	university studies	one	1-2-3-4	4	4	4	4	4		1	11	6	32.1429
1	16	ankle sprain	0	single	junior high	one	8	1	1	1	4	3		0.333333	18	5	54
1	22	ankle sprain	0	single	high school	no	8	2	4	2	4			0.666667	13	4	33
1	40	infection	0	couple	university studies	one	1-2-3-4	4	4	4			4	1	20	6	54
0	67	infection	0	couple	high school	no	7	4	4	4				1	20	6	52
1	18	ankle sprain	1	single	high school	one	8				1	4		0.5	19		52
1	17	ankle sprain	0	single	high school	the two	8	4	4	3	1	4	2	0.666667	19	5	59
0	18	infection	0	single	high school	the two	8	3	4	4		3	4	0.866667	19	6	46
0	24	ankle sprain	0	couple	university studies	one	8	2	4	4	4	3	4	0.833333	19	6	54
1	82	infection	0	couple	junior high	no	7	4	4	4	4			1	17	6	55
0	66	infection	1	couple	high school	the two	5-6	4	4	4		4	4	1	20	6	52
0	89	infection	0	single	junior high	one	7	4	4	4			4	1	18	6	41
0	43	ankle sprain	0	single	university studies	one	5-6	4	4	4	4	4		1	20	6	55
0	21	ankle sprain	0	couple	high school	one	8	4	4	4	4	4		1	18	6	49
1	28	infection	0	single	university studies	no	1-2-3-4	4	4	4				1	14	5	48
0	20	infection	0	couple	university studies	one	8	4	4	4	4		4	1	18	5	43
1	62	infection	0	couple	junior high	the two	1-2-3-4	3	4	4		4	4	0.933333	17	6	51
0	41	infection	0	single	university studies	the two	1-2-3-4	4	4	4	4	4	4	1	17	6	52
0	43	infection	0	single	university studies	the two	1-2-3-4	4	4	3	4	4	4	0.944444	20	5	55
1	76	infection	0	couple	junior high	the two	7	2	4	4		4	4	0.866667	18	6	58
0	22	infection	0	single	high school	no	8	3	4	2	4			0.75	14	5	37
0	21	infection	0	single	university studies	no	8	1	4	4				0.666667	14	6	35
0	67	infection	0	couple	university studies	the two	7	4	4	4		4	4	1	19	6	42
0	52	infection	1	couple	university studies	one	1-2-3-4	4	4	1			4	0.75	14	5	53
1	83	infection	0	single	junior high	one	7	2	4	2	4	4		0.733333	20	4	49
1	65	infection	0	single	university studies	one	7	4	4	4	4		4	1	20	6	56.7857
0	68	infection	0	couple	junior high	one	7	4	4	4			4	1	20	6	49
0	71	infection	0	single	high school	no	7	1	1	1	4			0.25	8	5	15
0	28	infection	0	couple	junior high	one	5-6	4	4	4			4	1	20	6	48
0	31	infection	0	couple	university studies	no	1-2-3-4	1	4	3				0.555556	18	5	49
0	55	infection	1	couple	junior high	the two	5-6	4	4	4	4	4	4	1	20	6	57
0	60	infection	0	couple	junior high	one	5-6	4	4	4	4		4	1	20	6	59
1	51	infection	0	couple	junior high	no	5-6	2	4	4				0.777778	17	6	39
1	71	infection	0	couple	junior high	one	7	4	4	4	4		4	1	20	5	54
0	16	ankle sprain	0	single	junior high	one	8				3	4		0.833333	14		40
0	69	infection	1	single	junior high	the two	7	4	4	4		4	4	1	20	6	57
1	39	ankle sprain	0	couple	university studies	the two	5-6	4	4	4	3	2	1	0.666667	20	6	55
1	19	ankle sprain	0	single	high school	the two	8	4	4	4	4	3	4	0.944444	18	6	53
0	16	ankle sprain	0	single	junior high	the two	8	3	4	4	4	4	4	0.944444	20	6	58
1	16	ankle sprain	0	single	junior high	the two	8	4	4	3		4	4	0.933333	18	6	58
0	20	ankle sprain	1	single	high school	the two	8	3	4	4	4	4	4	0.944444	20	6	59
1	24	ankle sprain	0	single	university studies	one	1-2-3-4	4	4	3	4	4	4	0.944444	20	4	56
0	42	infection	1	couple	junior high	no	8	4	4	4	4			1	19	6	55
0	28	ankle sprain	0	couple	university studies	no	5-6	1	1	1				0	11	3	33
0	65	infection	0	single	junior high	no	5-6	4	4	4				1	8	6	29
0	18	infection	1	single	high school	one	8	4	4	4	4	3		0.933333	17	5	34
1	16	ankle sprain	0	single	junior high	no	8	4	4	4	1			0.75	14	6	40
1	45	infection	0	couple	junior high	one	5-6	1	4	4	4	4		0.8	20	6	56
0	85	infection	0	couple	junior high	one	7	4	4	4	4		4	1	20	6	37.5
0	86	infection	0	single	junior high	one	7	4	4	4			4	1	19	6	53.0769
0	28	infection	0	couple	university studies	one	1-2-3-4	4	4	4	4		4	1	18	5	55
1	30	infection	0	couple	high school	one	1-2-3-4	4	4	4	4	4		1	20	6	53
0	23	infection	0	single	junior high	one	5-6	3	4	4	4	4		0.933333	20	5	51
1	30	infection	0	couple	university studies	one	1-2-3-4	4	4	4	4		4	1	20	6	51.4286
1	72	infection	0	couple	junior high	one	7	4	4	4			4	1	15	6	51
0	52	infection	0	couple	junior high	one	8	4	4	4		4		1	10	6	60
1	60	infection	0	couple	high school	one	7	4	4	4	4	4		1	20	6	54
0	57	infection	1	single	junior high	no	5-6	4	4	4				1	20	6	57
0	73	infection	0	single	junior high	no	7	4	4	4				1	20	6	58
1	75	infection	0	couple	junior high	one	7	4	4	4	4	4		1	19	6	56
0	17	infection	0	couple	junior high	no	8	3	4	4				0.888889	10	4	59
1	57	infection	0	single	junior high	the two	8	4	4	4	4	4	4	1	20	6	57
